# Supplementary material for: Alpha-1-Acid Glycoprotein Quantification via Spatial Proximity Analyte Reagent Capture Luminescence Assay: Application as Diagnostic and Prognostic Marker in Serum and Effusions of Cats with Feline Infectious Peritonitis Undergoing GS-441524 Therapy
Source: Viruses. 2024 May 16;16(5):791. doi: 10.3390/v16050791 (PMC11125897; doi:10.3390/v16050791)
Supplement: Supplementary file 1 [file viruses-16-00791-s001.zip]

Archive with 1 entries (1 files):
- '24_04_10_Supplementary Table S1-KH.xlsx
