# Supplementary material for: Alpha-1-Acid Glycoprotein Quantification via Spatial Proximity Analyte Reagent Capture Luminescence Assay: Application as Diagnostic and Prognostic Marker in Serum and Effusions of Cats with Feline Infectious Peritonitis Undergoing GS-441524 Therapy
Source: Viruses. 2024 May 16;16(5):791. doi: 10.3390/v16050791 (PMC11125897; doi:10.3390/v16050791)
Supplement: Supplementary file 1 [file viruses-16-00791-s001.zip › '24_04_10_Supplementary Table S1-KH.xlsx]

## Sheet: Sheet1
Supplementary Table S1. Stability over time of α1-acid glycoprotein (AGP) concentrations in serum of a control sample and a FIP sample pool stored at different temperatures
	Day 1				Day 2				Day 3				Day 4				Day 5				Day 8
	x̄	SD	CV (%)		x̄	SD	CV (%)		x̄	SD	CV (%)		x̄	SD	CV (%)		x̄	SD	CV (%)		x̄	SD	CV (%)
C (-20°C)	172.767	13.4946	7.81086		198.59	12.6435	6.36662		154.68	7.17935	4.64142		227.85	7.37505	3.2368		165.287	9.97153	6.03287		176.487	26.9367	15.2627
C (4°C)	172.767	13.4946	7.81086		198.053	8.05398	4.06657		154.973	3.80371	2.45443		221.17	3.15948	1.42853		161.757	3.86428	2.38894		203.527	53.1873	26.1328
C (22.5°C)	172.767	13.4946	7.81086		186.58	8.7411	4.68491		155.917	5.4506	3.49584		231.62	12.4789	5.38767		166.173	12.4724	7.50567		171.817	3.92105	2.28211
FIP (-20°C)	2966.2	114.167	3.84894		3105.37	72.7011	2.34114		2684.6	139.931	5.21235		3224.87	264.574	8.2042		2753.6	208.229	7.56208		2946.93	47.0545	1.59673
FIP (4°C)	2966.2	114.167	3.84894		3255.67	135.932	4.17523		2768.27	158.971	5.74263		3047.73	52.9098	1.73604		2733.87	158.159	5.78518		2935.27	203.951	6.94828
FIP (22.5°C)	2966.2	114.167	3.84894		3144.13	167.497	5.32729		2821.63	43.3528	1.53644		3052.47	52.6542	1.72497		2700.57	88.1914	3.26566		2958.4	181.606	6.13864
x̄	Average of triplicates
SD	Standard Deviation
CV (%)	Coefficient of Variation
